# Supplementary material for: A study on the transcriptional characteristics of novel HERV gene in the blood of children with Kawasaki disease and its correlation with the disease
Source: Microbiol Spectr. 2025 Jul 28;13(9):e00189-25. doi: 10.1128/spectrum.00189-25 (PMC12403589; doi:10.1128/spectrum.00189-25)
Supplement: Table S1 — Primer sequences after single-peak melting curve screening for qRT-PCR. [file spectrum.00189-25-s0001.xlsx]

## Sheet: Sheet1
Table S1. Primer Sequences after Single-Peak Melting Curve Screening for qRT-PCR.
Genes	name	qPCR-Forword primer	name	qPCR-Reverse primer
GAPDH	GAPDH F	GGAGCGAGATCCCTCCAAAAT	GAPDH R	GGCTGTTGTCATACTTCTCATGG
HERV-K-2177	kd1.10_2177 - ORF 2 - F	GGATGTCACATATTCCCTCATTTGG	kd1.10_2177 - ORF 2 - R	ACACAGGCAGAAGACTCTCC
HERV-K18	KD1.11_4566 - ORF 2- F	TCCCACAAAATTAGCAAGACCA	KD1.11_4566 - ORF 2- R	CCAAGGAACAAGTTAGACAAGCC
HERV-K-3157	KD1.9_3157 - ORF 1- F	GCAAACAGCAGTTAGGAGTAGA	KD1.9_3157 - ORF 1 -R	TGCTGTATCTGCGTTTGAGA
