# Supplementary material for: A study on the transcriptional characteristics of novel HERV gene in the blood of children with Kawasaki disease and its correlation with the disease
Source: Microbiol Spectr. 2025 Jul 28;13(9):e00189-25. doi: 10.1128/spectrum.00189-25 (PMC12403589; doi:10.1128/spectrum.00189-25)
Supplement: Table S2 — All protein sequences used for phylogenetic analysis. [file spectrum.00189-25-s0002.xlsx]

## Sheet: Sheet1
Table S2. All Protein Sequences Used for Phylogenetic Analysis.
Protein	Sequence	Auther	Year	Description or title	URL	Accession no.
HERV-K-2177	MLMQLFNARHFHDLTHVNASGLKRRYSITWKEAKAIIQRCPTYQMVQSSSFTGGVNHRGLEPNSLWQMDVTHIPSFGRLAYVHVCVDTFSHFVWATCQSGESSACVKHHLVQCFAVMGIPTSIKTIR
AAA46540.1	ILTALESAQESHALHHQNAAALRFQFHITREQAREIVKLCPNCPDWGSAPQLGVNPRGLKPRVLWQMDVTHVSEFGKLKYVHVTVDTYSHFTFATARTGEATKDVLQHLAQSFAYMGIPQKIKT	Chiu IM, Callahan R, Tronick SR, Schlom J, Aaronson SA	1993	Major pol gene progenitors in the evolution of oncoviruses	https://www.ncbi.nlm.nih.gov/protein/AAA46540.1	AAA46540
ERE71793.1	LIGTVLEASEFHKKHHVNSKGLKKDFSITWQQAKEIVRNCPTCSFCNQTPLPVGCNPKGLRRNEIWQMDVFHFTEFGNLKYVHHTIDTFTGFQWATALNSEKADSIITHLLEVMAVMGIPAQIKT	Brinkrolf K, Rupp O, Laux H, Ernst W et al.	2015	Data from “Chinese hamster genome sequenced from sorted chromosomes.”	https://www.ncbi.nlm.nih.gov/protein/ERE71793.1	ERE71793
KAJ7428680.1	LSPFIQARETHAIFHQNAKGLAHMFGIPLAEARAIVKACPTCSQMNSGIGLGVGVNPKGLQANELWQMDVTHFVPFGKLKYLHVTIDTYSHAIWATPQSGKKANDVKQHLTQTFAVLGVPKTIKT	Soares AER, Aleixo A, Schneider P, Miyaki CY et al.	2023	Data submitted directly to GenBank by Soares et al.	https://www.ncbi.nlm.nih.gov/protein/KAJ7428680.1	KAJ7428680
PKK33602.1	KARESHSVFHQNAKGLHSQFKITVEEAKGIVRTCPQCSHHGSGLGVGVNPRGLGPNEIWQMDVTHVPSMGRLKYVHITVDTCSHFVWATPQAGEKASHVIRHLTACFAVMGVPAQIKT	Shapiro MD, Kronenberg Z, Li C, Domyan ET et al.	2017	Genomic diversity and evolution of the head crest in the rock pigeon	https://www.ncbi.nlm.nih.gov/protein/PKK33602.1	PKK33602
KAF4805066.1	AREAHSMYHHNAKGLVRQFGITISEATAIVRACPICSHHNGGVGLGCGVNPRGTKINEVWQVDVTHLPSFGRLKYIHVTIDTFSGFMWATAQAGEKAIHVIRHFASCFAVMGVPNEIKT	Schneider P, Soares AER, Vasconcelos ATR, Schneider MP, Mello C	2020	Data submitted directly to GenBank by Schneider et al.	https://www.ncbi.nlm.nih.gov/protein/KAF4805066.1	KAF4805066
XP_010224408.1	LSDFVKAREVHHMFHQNAKGLKSQFNVTMEEARGIVRACPECSHHGPGLGIGVNPRGQGPCELWQMDVTHVPEFGRLKYLHVTIDTFSHFIWATPQAGEKAVHVIRHLTACFAVMGVPNKLKT	-	2014	MODEL REFSEQ: This record is predicted by automated computational analysis. This record is derived from a genomic sequence (NW_010589692.1) annotated using gene prediction method: Gnomon.	https://www.ncbi.nlm.nih.gov/protein/KAF4805066.1	XP_010224408
XP_058298798.1	LTEAQEFHSLTHVNAAGSKNKYSFTWKQAKNIVQHCPQCQVLQLPTQELGVNPRGLKPNAVLQMDVTHIPSLGKFSLAHVTVDTFSRFLWATCQTGESTAHVKRHLLSCFAVMSVPQKMKT	-	2023	MODEL REFSEQ: This record is predicted by automated computational analysis. This record is derived from a genomic sequence (NW_026652283) annotated using gene prediction method: Gnomon.	https://www.ncbi.nlm.nih.gov/protein/XP_058298798.1	XP_058298798
AAL60056.1	FIKAQELHALTHVNAAGLKNKFDVTWKQAKDIVQHCTQCQVLNLPTQEAGVNPEGLCPNALWQMDVTHVPSFGKLSYVHVTVDTYSHFMWATCQTGESTSHVKKHLLSCFAVMGVPKKIKT	Stauffer Y, Marguerat S, Meylan F, Ucla C et al.	2002	Interferon-alpha-induced endogenous superantigen. a model linking environment and autoimmunity	https://www.ncbi.nlm.nih.gov/protein/AAL60056.1	AAL60056
CAA71417.1	LIKAQELHALTHVNAAGLKNKFDVTWKQAKDIVQHCTQCQVLHLPTQEAGVNPRGLCPNALWQMDVTHVPSFGRLSYVHVTVDTYSHFIWATCQTGESTSHVKKHLLSCFAVMGVPEKIKT	Tonjes RR, Boller K, Limbach C, Lugert R, Kurth R	2016	Characterization of human endogenous retrovirus type K virus-like particles generated from recombinant baculoviruses	https://www.ncbi.nlm.nih.gov/protein/CAA71417.1	CAA71417
HERV-K-3157	MQTAVRSRMHPFYITHIRAHTPLPGPLTEGNQMADRLVAKVISNARHFHNLTHVSASDLKRRYSIT
CAA76882.1	LIKAQELHALTHVNVAGLKNKFDVTWKQAKDIVQHCTQCQVLHLPTQEAGVNPRGLCPNALWQMDVTHVSSFGRLSYIHVTVDTYSHFIWATCQTGESTSHVKKHLLSCFAVMGVPEKIKT	Tonjes RR, Czauderna F, Kurth R	2005	Genome-wide screening, cloning, chromosomal assignment, and expression of full-length human endogenous retrovirus type K	https://www.ncbi.nlm.nih.gov/protein/CAA76882.1	CAA76882
CAA76885.1	LIKAQELHALAHVNAAGLKNKFDVTWKQAKDIVQHCTQCQVLHLPTQEAGVNPRGLCPNALWQMDVTHVPSFGRLSYVHVTVDTYSHFIWATCQTGESTSHVKKHLLSCFAVMGVPEKIKT	Tonjes RR, Czauderna F, Kurth R	2005	Genome-wide screening, cloning, chromosomal assignment, and expression of full-length human endogenous retrovirus type K	https://www.ncbi.nlm.nih.gov/protein/CAA76885.1	CAA76885
KAJ7428143.1	IQHRQFPYFITHTRSHTTLPGPVAEGNQRADRLAGMTTIPNLLQQARMAHDFFHQNAKALQKQFGLT	Soares AER, Aleixo A, Schneider P, Miyaki CY et al.	2023	Data submitted directly to GenBank by Soares et al.	https://www.ncbi.nlm.nih.gov/protein/KAJ7428143.1	KAJ7428143
ERE72103.1	LQETIRNRSNPIYNTHIRSHTGLPGPLAQGNDEIDHLLIGSVLKVSEFHKKHHVNSKALKKDFSIT	Brinkrolf K, Rupp O, Laux H, Ernst W et al.	2015	Data from “Chinese hamster genome sequenced from sorted chromosomes.”	https://www.ncbi.nlm.nih.gov/protein/ERE72103.1	ERE72103
XP_012417030.1	LQLEIQSRTHPLFITHIRSHSNLPGPLTQGNQSADLLATPIFETPQAEHAHLHTNTNCLHLHYKI	-	2015	MODEL REFSEQ: This record is predicted by automated computational analysis. This record is derived from a genomic sequence (NW_004450344.1) annotated using gene prediction method: Gnomon.	https://www.ncbi.nlm.nih.gov/protein/XP_012417030.1	XP_012417030
XP_054093091.1	LQESLRWHYHPFFIGHIRAHSNLPGPLGEGNQQADLLTQSVFPVLTPLQQAQASHALHHQNACSLHLQFKIT	-	2023	MODEL REFSEQ: This record is predicted by automated computational analysis. This record is derived from a genomic sequence (NC_071449) annotated using gene prediction method: Gnomon.	https://www.ncbi.nlm.nih.gov/protein/XP_054093091.1	XP_054093091
WOC29394.1	LQNLILQRQHPFYIGHLRAHLDLPGPLTEGNALADVATQTICPILTDPVTEATQAHTLHHLNAHTLRLLYKIT	Albuquerque NK, Silva SP, Cruz ACR	2023	Virome analysis of Desmodus rotundus tissue samples from the Amazon region	https://www.ncbi.nlm.nih.gov/protein/WOC29394.1	WOC29394
QKU38055.1	IQSLIWDRKDPFFIGHIRAHTGLPGALSLGNDLADKTTHDIHIFSTLEEATNFHKRFHVNANTLQKRFKIT	Butler MD, Griffin K, Brewster CD, Kapuscinski ML et al.	2020	A Novel Retrovirus (Gunnison's Prairie Dog Retrovirus) Associated With Thymic Lymphoma in Gunnison's Prairie Dogs in Colorado, USA	https://www.ncbi.nlm.nih.gov/protein/QKU38055	QKU38055
ABD97982.1	IQLVLLSRRSPVYITHVRAHSGLPGPMALGNDLADKATKVVAAALSSPVEAARNFHNNFHVTAETLRSRFSLT	Sun XY, Chen ZY, Hayashi Y, Kanou Y et al.	2008	Insertion of an intracisternal A particle retrotransposon element in plasma membrane calcium ATPase 2 gene attenuates its expression and produces an ataxic phenotype in joggle mutant mice	https://www.ncbi.nlm.nih.gov/protein/ABD97982	ABD97982
XP_011767293.1	LQQAVRQRGHPFYITHIRSHTTLPGPMSASNHEVDCLVSFATQEAQEFHNLTHVNAAGLK	-	2018	MODEL REFSEQ: This record is predicted by automated computational analysis. This record is derived from a genomic sequence (NW_012012000.1) annotated using gene prediction method: Gnomon.	https://www.ncbi.nlm.nih.gov/protein/XP_011767293.1	XP_011767293
XP_063524550.1	LQHAVRVRNFPFYITHIRAHTNLPGPLTQLNNQADLLVTPVLTEAQEFHSLTHIPNRHLK	-	2024	MODEL REFSEQ: This record is predicted by automated computational analysis. This record is derived from a genomic sequence (NC_072380) annotated using gene prediction method: Gnomon.	https://www.ncbi.nlm.nih.gov/protein/XP_063524550.1	XP_063524550
XP_063563513.1	LQQTVRKINFPFYITHIRAHTNFPGPLTKANEQADLLVSSAFIKAKELHALTHVNATGLKNKFDVT	-	2025	MODEL REFSEQ: This record is predicted by automated computational analysis. This record is derived from a genomic sequence (NC_073229) annotated using gene prediction method: Gnomon.	https://www.ncbi.nlm.nih.gov/protein/XP_063563513.1	XP_063563513
Q9WJR5.2	LQQTVRKRNFPFYITHIRAHTNLPGPLTKANEQADLLVSSALIKAQELHALTHVNVAGLKNKFDVT	Zsiros J, Jebbink MF, Lukashov VV, Voute PA, Berkhout B	1998	Evolutionary relationships within a subgroup of HERV-K-related human endogenous retroviruses	https://www.ncbi.nlm.nih.gov/protein/Q9WJR5	Q9WJR5
CAA76879.1	LQQTVRKRNFPFYITHIRAHTNLPGPLTKANEQADLLVSSALIKAQELHALTHVNAAGLKNKFDVT	Tonjes RR, Czauderna F, Kurth R	2005	Genome-wide screening, cloning, chromosomal assignment, and expression of full-length human endogenous retrovirus type K	https://www.ncbi.nlm.nih.gov/protein/CAA76879	CAA76879
